# Supplementary material for: Occupational Noise-Induced Hearing Loss among Migrant Workers in Kuwait
Source: Int J Environ Res Public Health. 2021 May 16;18(10):5295. doi: 10.3390/ijerph18105295 (PMC8156043; doi:10.3390/ijerph18105295)
Supplement: Supplementary file 1 [file ijerph-18-05295-s001.zip]

Archive with 1 entries (1 files):
- ijerph-1169366-supplementary.pdf
